# Supplementary material for: Identification of miR136, miR155, and miR183 in Vascular Calcification in Human Peripheral Arteries
Source: Int J Mol Sci. 2025 Sep 25;26(19):9349. doi: 10.3390/ijms26199349 (PMC12525181; doi:10.3390/ijms26199349)
Supplement: Supplementary file 1 [file ijms-26-09349-s001.zip]

Archive with 11 entries (8 files):
- Supplementary Figures/
- Supplementary Figures/Supplementary Figure S1 projet miRs_IJMS.tif
- Supplementary Figures/Supplementary Figure S2 projet miRs_IJMS.tif
- Supplementary Figures/Supplementary Figure S3 projet miRs_IJMS.tif
- Supplementary Figures/Supplementary Figure S4 projet miRs_IJMS.tif
- __MACOSX/
- __MACOSX/Supplementary Figures/
- __MACOSX/Supplementary Figures/._Supplementary Figure 1 projet miRs_IJMS.tif
- __MACOSX/Supplementary Figures/._Supplementary Figure 2 projet miRs_IJMS.tif
- __MACOSX/Supplementary Figures/._Supplementary Figure 3 projet miRs_IJMS.tif
- __MACOSX/Supplementary Figures/._Supplementary Figure 4 projet miRs_IJMS.tif
